# Supplementary material for: Recurrence, Microevolution, and Spatiotemporal Dynamics of Legionella pneumophila Sequence Type 1905, Portugal, 2014–2022
Source: Emerg Infect Dis. 2024 May;30(5):1022–5. doi: 10.3201/eid3005.231383 (PMC11060437; doi:10.3201/eid3005.231383)
Supplement: Appendix 1 — Isolate metadata information for study of recurrence, microevolution, and spatiotemporal dynamics of Legionella pneumophila ST1905, Portugal, 2014–2022. [file 23-1383-Techapp-s1.xlsx]

## Sheet: Table
Article DOI: https://doi.org/10.3201/eid3005.231383
Recurrence, Microevolution, and Spatiotemporal Dynamics of Legionella pneumophila Sequence Type 1905, Portugal, 2014–2022
Table. Isolate metadata and whole-genome sequencing data of L. pneumophila ST1905 positive samples included in the study, Lisbon Region, 2014-2022.
SBT – Sequence-based typing; WGS - Whole-genome sequencing; ST – Sequence type; NA - Not applicable
	Metadata						Typing data
Sample ID	Investigation context	Year	Environmental / Clinical sample	Source	Municipality	Publication	SBT (ST)	Read size	WGS Sequencing Instrument	Mean depth of coverage	# Contigs	ENA BioProject #	ENA accesion #
PtVFX/2014	Outbreak investigation 1	2014	Water	Environmental (Industrial cooling tower)	Vila Franca de Xira	Borges, V et al, 2016. https://doi.org/10.1038/srep26261	1905	2x150 bp	MiSeq	230	39	PRJNA305895	SRR3176625
PT_E114	Outbreak investigation 2	2015	Sputum	Clinical (inpatient at Health facility A)	Lisboa	This study	1905	2x250 bp	MiSeq	84	51	PRJEB65289	ERR11862826
PT_E113	Outbreak investigation 2	2015	Sputum	Clinical (inpatient at Health facility A)	Lisboa	This study	1905	2x250 bp	MiSeq	103	60	PRJEB65289	ERR11862831
PT_E112	Outbreak investigation 2	2015	Sputum	Clinical (inpatient at Health facility B)	Lisboa	This study	1905	2x250 bp	MiSeq	114	55	PRJEB65289	ERR11862824
PT_L1789	Outbreak investigation 2	2015	Water	Environmental (locker-room shower, Health facility A)	Lisboa	This study	1905	2x250 bp	MiSeq	85	88	PRJEB65289	ERR11862821
PT_E164	Outbreak investigation 3	2018	Sputum	Clinical (inpatient at Health facility A)	Lisboa	This study	1905	2x250 bp	MiSeq	75	51	PRJEB65289	ERR11862830
PT_E165	Outbreak investigation 3	2018	Sputum	Clinical (inpatient at Health facility C)	Lisboa	This study	1905	2x250 bp	MiSeq	81	67	PRJEB65289	ERR11862825
PT_7_28_1	Outbreak investigation 3	2018	Water	Environmental (undisclosed water source, Health facility A)	Lisboa	This study	1905	2x250 bp	MiSeq	49	162	PRJEB65289	ERR11862822
PT_2A_28_1	Outbreak investigation 3	2018	Water	Environmental (undisclosed water source, Health facility A)	Lisboa	This study	1905	2x250 bp	MiSeq	48	267	PRJEB65289	ERR11862827
PT_L2735	Outbreak investigation 3	2018	Water	Environmental (Kitchen sink tap, Health facility A)	Lisboa	This study	1905	2x250 bp	MiSeq	85	53	PRJEB65289	ERR11862829
PT_93514*	Sporadic case investigation X	2020	Sputum	Clinical (inpatient at Health facility D)	Vila Franca de Xira	This study	1905	NA	NA	NA	NA	NA	NA
PT_E259	Sporadic case investigation Y	2021	Respiratory secretions	Clinical (inpatient at Health facility E)	Vila Franca de Xira	This study	1905	2x250 bp	MiSeq	80	77	PRJEB65289	ERR11862828
PT_L73981	Sporadic case investigation Z	2022	Water	Environmental (Car wash hose, Auto repair shop)	Loures	This study	1905	2x250 bp	MiSeq	114	56	PRJEB65289	ERR11862823
PT_367421*	Sporadic case investigation Z	2022	Bronchoalveolar lavage	Clinical (inpatient at Health facility B)	Loures	This study	1905	NA	NA	NA	NA	NA	NA
* Culture-negative clinical samples included considering the temporal distribution of ST1905 cases detected during the study period.
